# Supplementary material for: Manihot takape sp. nov. (Euphorbiaceae), a new tuberous subshrub from the Paraguayan Chaco
Source: PhytoKeys. 2018 Jul 2;(103):1–12. doi: 10.3897/phytokeys.103.26307 (PMC6037652; doi:10.3897/phytokeys.103.26307)
Supplement: XML Treatment for Manihot takape [file phytokeys.103.26307-treatment1.xml]

<!DOCTYPE tp:taxon-treatment
  PUBLIC "-//TaxonX//DTD Taxonomic Treatment Publishing DTD v0 20100105//EN" "tax-treatment-NSO.dtd">
<tp:taxon-treatment xmlns:tp="http://www.plazi.org/taxpub"><tp:treatment-meta><kwd-group><label>Taxon classification</label><kwd><named-content xmlns:xlink="http://www.w3.org/1999/xlink" content-type="kingdom">Plantae</named-content></kwd><kwd><named-content xmlns:xlink="http://www.w3.org/1999/xlink" content-type="order">Malpighiales</named-content></kwd><kwd><named-content xmlns:xlink="http://www.w3.org/1999/xlink" content-type="family">Euphorbiaceae</named-content></kwd></kwd-group><mixed-citation publication-type="journal"><person-group><name><surname>Elsam</surname><given-names>Juana De Egea</given-names></name><name><surname>Peña-Chocarro</surname><given-names>María del Carmen</given-names></name><name><surname>Mereles</surname><given-names>Fátima</given-names></name><name><surname>Céspedes</surname><given-names>Gloria</given-names></name></person-group><article-title>
          <italic><tp:taxon-name><tp:taxon-name-part taxon-name-part-type="genus" reg="Manihot">Manihot</tp:taxon-name-part> <tp:taxon-name-part taxon-name-part-type="species" reg="takape">takape</tp:taxon-name-part></tp:taxon-name></italic> sp. nov. (<tp:taxon-name><tp:taxon-name-part taxon-name-part-type="family">Euphorbiaceae</tp:taxon-name-part></tp:taxon-name>), a new tuberous subshrub from the Paraguayan Chaco</article-title><source>PhytoKeys</source><day>2</day><month>7</month><year>2018</year><volume>2018</volume><issue>103</issue><fpage>1</fpage><lpage>12</lpage><pub-id pub-id-type="doi">10.3897/phytokeys.103.26307</pub-id></mixed-citation></tp:treatment-meta><tp:nomenclature><tp:taxon-name>
            <tp:taxon-name-part taxon-name-part-type="genus" reg="Manihot">Manihot</tp:taxon-name-part>
            <tp:taxon-name-part taxon-name-part-type="species" reg="takape">takape</tp:taxon-name-part>
            <object-id xmlns:xlink="http://www.w3.org/1999/xlink" content-type="ipni" xlink:type="simple">urn:lsid:ipni.org:names:60476637-2</object-id>
          </tp:taxon-name><tp:taxon-authority>De Egea &amp; Peña-Chocarro</tp:taxon-authority><tp:taxon-status xmlns:xlink="http://www.w3.org/1999/xlink" xlink:type="simple">sp. nov.</tp:taxon-status><xref ref-type="fig" rid="F1">Figs 1</xref><xref ref-type="fig" rid="F2">, 2</xref><xref ref-type="fig" rid="F3">and 3</xref></tp:nomenclature><tp:treatment-sec sec-type="material" id="SECID0E6FAC"><title>Type.</title><p>PARAGUAY. Boquerón: Neuland, Parque Valle Natural, <named-content xmlns:xlink="http://www.w3.org/1999/xlink" content-type="dwc:verbatimCoordinates" xlink:type="simple"><named-content content-type="geo-json" specific-use="{&#34;type&#34;:&#34;Point&#34;,&#34;coordinates&#34;:[-60.091944,-22.572500]}" id="NCID0EIGAC" xlink:type="simple">22°34'21"S; 60°05'31"W</named-content></named-content>, 19 Feb 2018, fr., <italic>J. De Egea, F. Mereles &amp; S. Fernández 1793</italic> (holotype: FCQ; isotypes: BM, CTES, G).</p><!--PageBreak--><!--PageBreak--></tp:treatment-sec><tp:treatment-sec sec-type="diagnosis" id="SECID0ERGAC"><title>Diagnosis.</title><p>Subshrubs 0.5−0.8(−1) m tall, all parts glabrous; stems branched from base, suberect to decumbent; petiole attachment basal to occasionally narrowly peltate (less than 0.2 cm from lamina base), lamina unlobed or shallowly to deeply 3(−5)−lobed, several intermediate states found in the same plant; inflorescence a cluster of 2−6 subspicate racemes 14−33 cm long; flowers creamy-white, occasionally reddish, glabrous; pistillate flowers geminate, long pedicellate, sepals distinct, disc plicate; staminate flowers numerous, subsessile, sepals connate 1/4 their length, disc lobulate; capsules light green, unwinged, smooth when fresh, rough when dried.</p><fig id="F1" position="float" orientation="portrait"><label>Figure 1.</label><caption><p>
                <italic><tp:taxon-name><tp:taxon-name-part taxon-name-part-type="genus" reg="Manihot">Manihot</tp:taxon-name-part> <tp:taxon-name-part taxon-name-part-type="species" reg="takape">takape</tp:taxon-name-part></tp:taxon-name></italic>. <bold>A</bold> Habit (<italic>Krapovickas &amp; Cristóbal 44224</italic>) <bold>B</bold> Pistillate flower with calyx open (<italic>Krapovickas &amp; Cristóbal 44224</italic>) <bold>C</bold> Staminate flower (<italic>Aquino &amp; Quarti 470</italic>) <bold>D</bold> Staminate flower with calyx split and open (<italic>Aquino &amp; Quarti 470</italic>) <bold>E</bold> Dried capsule (<italic>J. De Egea et al. 1793</italic>) <bold>F</bold> Seed, ventral side (<italic>J. De Egea et al. 1793</italic>). Drawn by Laura Simón.</p></caption><graphic xmlns:xlink="http://www.w3.org/1999/xlink" xlink:href="phytokeys-103-001-g001.jpg" position="float" orientation="portrait" xlink:type="simple" id="oo_214509.jpg"/></fig><fig id="F2" position="float" orientation="portrait"><label>Figure 2.</label><caption><p>
                <italic><tp:taxon-name><tp:taxon-name-part taxon-name-part-type="genus" reg="Manihot">Manihot</tp:taxon-name-part> <tp:taxon-name-part taxon-name-part-type="species" reg="takape">takape</tp:taxon-name-part></tp:taxon-name></italic>. Herbarium specimen showing different leaf forms and a particularly long inflorescence (<italic>Krapovickas &amp; Cristóbal 44223</italic>). Image used with permission and provided by the Instituto de Botánica del Nordeste (CTES).</p></caption><graphic xmlns:xlink="http://www.w3.org/1999/xlink" xlink:href="phytokeys-103-001-g002.jpg" position="float" orientation="portrait" xlink:type="simple" id="oo_214511.jpg"/></fig></tp:treatment-sec><tp:treatment-sec sec-type="description" id="SECID0EAJAC"><title>Description.</title><p>Subshrubs 0.5−0.8(−1) m tall. Roots slender with scattered subglobose to slightly elongated tubers, 5-10 cm diameter, ligneous outside, starchy, fibrous and creamy-white inside. Latex white. Stems branched from base, suberect to decumbent, leaning on adjacent vegetation, hollow, glabrous, green, occasionally reddish. Leaves alternate, widely spaced on stem, light green; stipules 0.2−0.3 cm long, narrowly lanceolate to filiform, margins entire, glabrous, caducous; petioles 1.5−8(−10) cm long, terete, glabrous, petiole attachment basal to occasionally narrowly peltate (less than 0.2 cm from lamina base); lamina membranaceous, smooth and glabrous on both sides, with a tuft of hairs on the adaxial side at the point of attachment of petiole, venation camptodromous; lamina unlobed to shallowly or deeply 3−lobed, sometimes with 2 additional smaller basal lobes, several intermediate states found in the same plant; sinus never reaching the lamina base, width of lamina between lamina base and sinus &gt; 0.5 cm. Unlobed laminas 3−9(−11) × 2.5−7(−10) cm, ovate to suborbicular, base obtuse, truncate or subcordate, rarely acute, margins entire or slightly sinuate, apex acuminate; leaves mostly unlobed, especially those near the inflorescence. Lobed leaves: medial lobes 4−7 × 3−6 cm, elliptic, ovate or obovate, sometimes pandurate, apex acuminate, rarely obtuse. Inflorescence bisexual, terminal; a cluster of 2−6 racemes arising from a common base, all parts glabrous; racemes subspicate, 14−33 cm long; bracteoles and bractlets 2−3 mm long, 1 mm wide, setaceous, narrowly lanceolate, margins entire. Pistillate flowers 2, restricted to the base of the inflorescence, geminate, all parts glabrous; pedicels ca. 1−2 cm long; sepals 5, distinct, 1 cm long, creamy-white, occasionally with reddish pigmentation; disc lobed, 1 mm thick, creamy-white; ovary 3−carpellate, subglobose, styles very shortly connate, stigmas 3, profusely lobulate. Staminate flowers numerous, aggregated toward the apex of the inflorescence; pedicels 0.5 mm; buds ovoid-ellipsoid; sepals 5, connate 1/4 length, 1 cm long, creamy-white, occasionally with reddish pigmentation; disc lobed, 1 mm thick, creamy-white; stamens 8−10, filaments 3.5–5 mm long, subequal, anthers 4 mm long, oblong. Capsules 7.5−15 mm diameter, surface rough in dried specimens, to 20−23 mm diameter and smooth in fresh specimens, subglobose to slightly elongated, unwinged, apex rounded to depressed, dehiscence septicidal and loculicidal. Seeds 9−11 × 7−8 mm, 4−5 mm depth, oblong-elliptic, light glaucous greenish-grey, smooth and slightly lustrous, with few 1–2 mm dark spots towards the sides; caruncle usually prominent, light brownish-grey, opaque, extending obliquely from apex to 4 mm on the ventral side.</p><fig id="F3" position="float" orientation="portrait"><label>Figure 3.</label><caption><p>
                <italic><tp:taxon-name><tp:taxon-name-part taxon-name-part-type="genus" reg="Manihot">Manihot</tp:taxon-name-part> <tp:taxon-name-part taxon-name-part-type="species" reg="takape">takape</tp:taxon-name-part></tp:taxon-name> (J. De Egea et al. 1793</italic>). <bold>A</bold> Habit <bold>B</bold> Uprooted plant <bold>C</bold> Roots in cross-section <bold>D–E</bold> Leaves - note the variability in leaf forms <bold>F</bold> Immature fruit.</p></caption><graphic xmlns:xlink="http://www.w3.org/1999/xlink" xlink:href="phytokeys-103-001-g003.jpg" position="float" orientation="portrait" xlink:type="simple" id="oo_214514.jpg"/></fig></tp:treatment-sec><tp:treatment-sec sec-type="distribution" id="SECID0EIKAC"><title>Distribution and ecology.</title><p>This species has been collected in dry areas of the Paraguayan Chaco, more specifically within the Departments of Boquerón and Presidente <!--PageBreak--><!--PageBreak-->Hayes (Fig. <xref ref-type="fig" rid="F4">4</xref>). These areas are characterised by sandy and loose soils (regosols) resulting from silted palaeo-riverbeds of the Pilcomayo river delta. The species is frequent in open wooded savannahs, locally called espartillares, dominated by the grass <italic><tp:taxon-name><tp:taxon-name-part taxon-name-part-type="genus" reg="Elionurus">Elionurus</tp:taxon-name-part> <tp:taxon-name-part taxon-name-part-type="species" reg="muticus">muticus</tp:taxon-name-part></tp:taxon-name></italic> (Spreng.) Kuntze (espartillo) and scattered with tree species such as <italic><tp:taxon-name><tp:taxon-name-part taxon-name-part-type="genus" reg="Schinopsis">Schinopsis</tp:taxon-name-part> <tp:taxon-name-part taxon-name-part-type="species" reg="cornuta">cornuta</tp:taxon-name-part></tp:taxon-name></italic> Loes. (<tp:taxon-name><tp:taxon-name-part taxon-name-part-type="family">Anacardiaceae</tp:taxon-name-part></tp:taxon-name>), <italic><tp:taxon-name><tp:taxon-name-part taxon-name-part-type="genus" reg="Astronium">Astronium</tp:taxon-name-part> <tp:taxon-name-part taxon-name-part-type="species" reg="fraxinifolium">fraxinifolium</tp:taxon-name-part></tp:taxon-name></italic> Schott (<tp:taxon-name><tp:taxon-name-part taxon-name-part-type="family">Anacardiaceae</tp:taxon-name-part></tp:taxon-name>), <italic><tp:taxon-name><tp:taxon-name-part taxon-name-part-type="genus" reg="Jacaranda">Jacaranda</tp:taxon-name-part> <tp:taxon-name-part taxon-name-part-type="species" reg="mimosifolia">mimosifolia</tp:taxon-name-part></tp:taxon-name></italic> D.Don (<tp:taxon-name><tp:taxon-name-part taxon-name-part-type="family">Bignoniaceae</tp:taxon-name-part></tp:taxon-name>) and <italic><tp:taxon-name><tp:taxon-name-part taxon-name-part-type="genus" reg="Tabebuia">Tabebuia</tp:taxon-name-part> <tp:taxon-name-part taxon-name-part-type="species" reg="aurea">aurea</tp:taxon-name-part></tp:taxon-name></italic> Benth. &amp; Hook.f. ex S.Moore (<tp:taxon-name><tp:taxon-name-part taxon-name-part-type="family">Bignoniaceae</tp:taxon-name-part></tp:taxon-name>). Based on the data available so far, the restricted distribution <!--PageBreak-->of <italic><tp:taxon-name><tp:taxon-name-part taxon-name-part-type="genus" reg="Manihot">Manihot</tp:taxon-name-part> <tp:taxon-name-part taxon-name-part-type="species" reg="takape">takape</tp:taxon-name-part></tp:taxon-name></italic> could represent an endemism of the dry Chaco. However, more surveys and collections will be needed to confirm the extension of the species distribution range.</p><fig id="F4" position="float" orientation="portrait"><label>Figure 4.</label><caption><p>Map of Paraguay showing the known records of <italic><tp:taxon-name><tp:taxon-name-part taxon-name-part-type="genus" reg="Manihot">Manihot</tp:taxon-name-part> <tp:taxon-name-part taxon-name-part-type="species" reg="takape">takape</tp:taxon-name-part></tp:taxon-name></italic>.</p></caption><graphic xmlns:xlink="http://www.w3.org/1999/xlink" xlink:href="phytokeys-103-001-g004.jpg" position="float" orientation="portrait" xlink:type="simple" id="oo_214515.jpg"/></fig></tp:treatment-sec><tp:treatment-sec sec-type="phenology" id="SECID0EFOAC"><title>Phenology.</title><p>The species has been collected with flowers and fruits from November to February and with fruits only from January to February.</p><!--PageBreak--></tp:treatment-sec><tp:treatment-sec sec-type="etymology" id="SECID0ELOAC"><title>Etymology.</title><p>The specific epithet stems from the vernacular name takape (Guarani language). This word is used for a particular habitat characterised by a wooded savannah or open woodland (<xref ref-type="bibr" rid="B2">Bertoni 1940</xref>). The word is also applied to small woody plants (i.e. subshrubs). This is based on the word takã (twig or branch) and the suffix ‘pe’ (short or dwarf). Both meanings fit the newly described species of <italic><tp:taxon-name><tp:taxon-name-part taxon-name-part-type="genus" reg="Manihot">Manihot</tp:taxon-name-part></tp:taxon-name></italic>.</p></tp:treatment-sec><tp:treatment-sec sec-type="conservation status" id="SECID0EBPAC"><title>Conservation status.</title><p>A preliminary conservation assessment with the GeoCat Tool indicates that <italic><tp:taxon-name><tp:taxon-name-part taxon-name-part-type="genus" reg="Manihot">M.</tp:taxon-name-part> <tp:taxon-name-part taxon-name-part-type="species" reg="takape">takape</tp:taxon-name-part></tp:taxon-name></italic> can be initially considered as Endangered, with an extent of occurrence of 1,887 km<sup>2</sup> and an area of occupancy of 28 km<sup>2</sup> (based on an UICN default cell width of 2 km). Furthermore, with only 5 locations known to this date and considering the high deforestation and land use changes in the Paraguayan Chaco (<xref ref-type="bibr" rid="B1">Arévalos et al. 2018</xref>, <xref ref-type="bibr" rid="B3">Cardozo et al. 2013</xref>, <xref ref-type="bibr" rid="B5">Huang et al. 2009</xref>, <xref ref-type="bibr" rid="B12">Mereles and Rodas 2014</xref>, <xref ref-type="bibr" rid="B21">Yanosky 2013</xref>), the preliminary UICN category proposed for this species is Endangered B1ab(iii)+2ab(iii). It is worth mentioning that the type locality, known as <italic>Parque Valle Natural</italic> in Neuland, Boquerón, is a private reserve of approximately 0.5 km<sup>2</sup> that harbours a small population of the new species. The current conservation status of the remaining four locations is unknown. Further field observations and collections are strongly recommended to achieve a more conclusive conservation assessment.</p></tp:treatment-sec><tp:treatment-sec sec-type="material" id="SECID0ELAAE"><title>Additional specimens examined.</title><p>
            <bold>PARAGUAY. Boquerón</bold>: Colonia Fernheim, Colonia 22 (Neuwiese), <named-content xmlns:xlink="http://www.w3.org/1999/xlink" content-type="dwc:verbatimCoordinates" xlink:type="simple"><named-content content-type="geo-json" specific-use="{&#34;type&#34;:&#34;Point&#34;,&#34;coordinates&#34;:[-60.016667,-22.350000]}" id="NCID0EWAAE" xlink:type="simple">22°21'S, 60°01'W</named-content></named-content>, 9 Nov 1987, <italic>P. Arenas 3313</italic> (FCQ); Neuland, Parque Valle Natural, <named-content xmlns:xlink="http://www.w3.org/1999/xlink" content-type="dwc:verbatimCoordinates" xlink:type="simple"><named-content content-type="geo-json" specific-use="{&#34;type&#34;:&#34;Point&#34;,&#34;coordinates&#34;:[-60.100000,-22.566667]}" id="NCID0EABAE" xlink:type="simple">22°34'S; 60°06'W</named-content></named-content>, 18 Jan 1993, <italic>L. Pérez, S. Bertoni, M. Quintana, B. Benítez, G. Marín &amp; G. Rubira 2736</italic> (CTES); Parque Valle Natural, 25 km S de Filadelfia, <named-content xmlns:xlink="http://www.w3.org/1999/xlink" content-type="dwc:verbatimCoordinates" xlink:type="simple"><named-content content-type="geo-json" specific-use="{&#34;type&#34;:&#34;Point&#34;,&#34;coordinates&#34;:[-60.083333,-22.566667]}" id="NCID0EKBAE" xlink:type="simple">22°34'S; 60°05'W</named-content></named-content>, 7 Dec 1992, <italic>A. Krapovickas &amp; C.L. Cristóbal 44223</italic> (CTES); Parque Valle Natural, 25 km S de Filadelfia, <named-content xmlns:xlink="http://www.w3.org/1999/xlink" content-type="dwc:verbatimCoordinates" xlink:type="simple"><named-content content-type="geo-json" specific-use="{&#34;type&#34;:&#34;Point&#34;,&#34;coordinates&#34;:[-60.083333,-22.566667]}" id="NCID0EUBAE" xlink:type="simple">22°34'S; 60°05'W</named-content></named-content>, 7 Dec 1992, <italic>A. Krapovickas &amp; C.L. Cristóbal 44224</italic> (CTES, F), Parque Valle Natural, 12 km S de Filadelfia <named-content xmlns:xlink="http://www.w3.org/1999/xlink" content-type="dwc:verbatimCoordinates" xlink:type="simple"><named-content content-type="geo-json" specific-use="{&#34;type&#34;:&#34;Point&#34;,&#34;coordinates&#34;:[-60.083333,-22.566667]}" id="NCID0E5BAE" xlink:type="simple">22°34'S; 60°05'W</named-content></named-content>, 28 Feb 1991, <italic>R. Vanni, A. Radovancich &amp; A. Schinini 2455</italic> (CTES). <bold>Presidente Hayes</bold>: Colonia Menno, Paz del Chaco, <named-content xmlns:xlink="http://www.w3.org/1999/xlink" content-type="dwc:verbatimCoordinates" xlink:type="simple"><named-content content-type="geo-json" specific-use="{&#34;type&#34;:&#34;Point&#34;,&#34;coordinates&#34;:[-58.900000,-23.416667]}" id="NCID0EKCAE" xlink:type="simple">23°25'S; 58°54'W</named-content></named-content>, 15 Nov 1987, <italic>P. Arenas 3336</italic> (FCQ); Estancia Yrendá, <named-content xmlns:xlink="http://www.w3.org/1999/xlink" content-type="dwc:verbatimCoordinates" xlink:type="simple"><named-content content-type="geo-json" specific-use="{&#34;type&#34;:&#34;Point&#34;,&#34;coordinates&#34;:[-59.550000,-22.800000]}" id="NCID0EUCAE" xlink:type="simple">22°48'S; 59°33'W</named-content></named-content>, 15 Feb 1993, <italic>L. Pérez, S. Bertoni, T. Florentín &amp; A. Bogado 3042</italic> (CTES); Estancia Yrendá, <named-content xmlns:xlink="http://www.w3.org/1999/xlink" content-type="dwc:verbatimCoordinates" xlink:type="simple"><named-content content-type="geo-json" specific-use="{&#34;type&#34;:&#34;Point&#34;,&#34;coordinates&#34;:[-59.550000,-22.800000]}" id="NCID0E5CAE" xlink:type="simple">22°48'S; 59°33'W</named-content></named-content>, 15 Feb 1993, <italic>L. Pérez, S. Bertoni, T. Florentín &amp; A. Bogado 3043</italic> (CTES); Tte. 1°Irala Fernández, próximo al centro urbano, <named-content xmlns:xlink="http://www.w3.org/1999/xlink" content-type="dwc:verbatimCoordinates" xlink:type="simple"><named-content content-type="geo-json" specific-use="{&#34;type&#34;:&#34;Point&#34;,&#34;coordinates&#34;:[-59.618056,-22.800278]}" id="NCID0EIDAE" xlink:type="simple">22°48'01"S; 59°37'05"W</named-content></named-content>, 19 Feb 2012, <italic>O. Aquino &amp; A. Quarti 470</italic> (FCQ).</p></tp:treatment-sec><ref-list><ref id="B2"><mixed-citation xmlns:xlink="http://www.w3.org/1999/xlink" xlink:type="simple">
          <person-group><name name-style="western"><surname>Bertoni</surname><given-names>MS</given-names></name></person-group> (<year>1940</year>) Diccionario Botánico Latino-Guaraní y Guaraní-Latino con un glosario de vocablos y elementos de la nomenclatura botánica. Editorial Guaraní, Asunción, 99−100.</mixed-citation></ref><ref id="B1"><mixed-citation xmlns:xlink="http://www.w3.org/1999/xlink" xlink:type="simple">
          <person-group><name name-style="western"><surname>Arévalos</surname><given-names>F</given-names></name><name name-style="western"><surname>Ortiz</surname><given-names>E</given-names></name><name name-style="western"><surname>Báez</surname><given-names>M</given-names></name><name name-style="western"><surname>Benítez</surname><given-names>C</given-names></name><name name-style="western"><surname>Allegretti</surname><given-names>L</given-names></name><name name-style="western"><surname>Duré</surname><given-names>A</given-names></name></person-group> (<year>2018</year>) Monitoreo Mensual del Cambio de Uso y Cobertura de la Tierra, Incendios y Variación de la Cubierta de Aguas en el Gran Chaco Americano; Enero 2018. Guyra Paraguay. <ext-link xlink:type="simple" ext-link-type="uri" xlink:href="http://guyra.org.py/informe-deforestacion">http://guyra.org.py/informe-deforestacion</ext-link></mixed-citation></ref><ref id="B3"><mixed-citation xmlns:xlink="http://www.w3.org/1999/xlink" xlink:type="simple">
          <person-group><name name-style="western"><surname>Cardozo</surname><given-names>R</given-names></name><name name-style="western"><surname>Palacios</surname><given-names>F</given-names></name><name name-style="western"><surname>Rodas</surname><given-names>O</given-names></name><name name-style="western"><surname>Yanosky</surname><given-names>A</given-names></name></person-group> (<year>2013</year>) Cambio en la cobertura de la tierra del Gran Chaco Americano en el año 2012. Paraquaria Natural 1(2): 43−49. <ext-link xlink:type="simple" ext-link-type="uri" xlink:href="http://guyra.org.py/paraquaria-2013/">http://guyra.org.py/paraquaria-2013/</ext-link></mixed-citation></ref><ref id="B5"><mixed-citation xmlns:xlink="http://www.w3.org/1999/xlink" xlink:type="simple">
          <person-group><name name-style="western"><surname>Huang</surname><given-names>G</given-names></name><name name-style="western"><surname>Kim</surname><given-names>S</given-names></name><name name-style="western"><surname>Song</surname><given-names>K</given-names></name><name name-style="western"><surname>Townshend</surname><given-names>JRG</given-names></name><name name-style="western"><surname>Davis</surname><given-names>P</given-names></name><name name-style="western"><surname>Altstatt</surname><given-names>A</given-names></name><name name-style="western"><surname>Rodas</surname><given-names>O</given-names></name><name name-style="western"><surname>Yanosky</surname><given-names>A</given-names></name><name name-style="western"><surname>Clay</surname><given-names>R</given-names></name><name name-style="western"><surname>Tucker</surname><given-names>CJ</given-names></name><name name-style="western"><surname>Musinsky</surname><given-names>J</given-names></name></person-group> (<year>2009</year>) <article-title>Assessment of Paraguay’s forest cover change using Landsat observations.</article-title> <source>Global and Planetary Change</source> <volume>67</volume>(<issue>1–2</issue>): <fpage>1</fpage>–<lpage>12</lpage>. <ext-link xlink:type="simple" ext-link-type="doi" xlink:href="10.1016/j.gloplacha.2008.12.009">https://doi.org/10.1016/j.gloplacha.2008.12.009</ext-link></mixed-citation></ref><ref id="B12"><mixed-citation xmlns:xlink="http://www.w3.org/1999/xlink" xlink:type="simple">
          <person-group><name name-style="western"><surname>Mereles</surname><given-names>F</given-names></name><name name-style="western"><surname>Rodas</surname><given-names>O</given-names></name></person-group> (<year>2014</year>) <article-title>Assessment of rates of deforestation classes in the Paraguayan Chaco (Great South American Chaco) with comments on the vulnerability of forest fragments to climate change.</article-title> <source>Climatic Change</source> <volume>127</volume>(<issue>1</issue>): <fpage>55</fpage>–<lpage>71</lpage>. <ext-link xlink:type="simple" ext-link-type="doi" xlink:href="10.1007/s10584-014-1256-3">https://doi.org/10.1007/s10584-014-1256-3</ext-link></mixed-citation></ref><ref id="B21"><mixed-citation xmlns:xlink="http://www.w3.org/1999/xlink" xlink:type="simple">
          <person-group><name name-style="western"><surname>Yanosky</surname><given-names>A</given-names></name></person-group> (<year>2013</year>) The challenge of conserving a natural Chaco habitat. Paraquaria Natural 1(1): 32−34. <ext-link xlink:type="simple" ext-link-type="uri" xlink:href="http://guyra.org.py/paraquaria-2013/">http://guyra.org.py/paraquaria-2013/</ext-link></mixed-citation></ref></ref-list></tp:taxon-treatment>
